# Supplementary material for: Effectiveness of Lateral Elbow Tendinopathy Treatment Depends on the Content of Biologically Active Compounds in Autologous Platelet-Rich Plasma
Source: J Clin Med. 2022 Jun 27;11(13):3687. doi: 10.3390/jcm11133687 (PMC9267331; doi:10.3390/jcm11133687)
Supplement: Supplementary file 1 [file jcm-11-03687-s001.zip]

Archive with 1 entries (1 files):
- jcm-1761412-supplementary.pdf
